# Supplementary material for: The Utility of Pre-Treatment Inflammation Markers as Associative Factors to the Adverse Outcomes of Vulvar Cancer: A Study on Staging, Nodal Involvement, and Metastasis Models
Source: J Clin Med. 2022 Dec 22;12(1):96. doi: 10.3390/jcm12010096 (PMC9821387; doi:10.3390/jcm12010096)
Supplement: Supplementary file 1 [file jcm-12-00096-s001.zip]

Archive with 8 entries (8 files):
- 1. Table S1. More detailed analysis of the baseline laboratory data.pdf
- 2. Table S2. Cutoff Data with Detailed Confidence Interval.pdf
- 3. Table S3. Details bivariate and multivariate analysis of staging models.pdf
- 4. Table S4. Details bivariate and multivariate analysis of LNM models.pdf
- 5. Table S5. Details bivariate and multivariate analysis of DM models.pdf
- 6. Figure S1. ROC analysis Cutoffs for Clinical Staging Model.pdf
- 7. Figure S2. ROC analysis Cutoffs for LNM Model.pdf
- 8. Figure S3. ROC analysis Cutoffs for DM Model.pdf
